# Supplementary material for: Integrating Bayesian variable selection with Modular Response Analysis to infer biochemical network topology
Source: BMC Syst Biol. 2013 Jul 6;7:57. doi: 10.1186/1752-0509-7-57 (PMC3726398; doi:10.1186/1752-0509-7-57)
Supplement: Additional file 2 — source-code. This file contains the MATLAB source code for the BVSA algorithm which is described in this paper. [file 1752-0509-7-57-S2.zip]

Archive with 12 entries (12 files):
- submission_source_code/BayesLRIsing.m
- submission_source_code/ExecuteMultipleTimes.asv
- submission_source_code/ExecuteMultipleTimes.m
- submission_source_code/GibbsIsing.asv
- submission_source_code/GibbsIsing.m
- submission_source_code/GibbsNetInfIsing.m
- submission_source_code/ReadMe.txt
- submission_source_code/createInitialGraph1.m
- submission_source_code/getDataVec.m
- submission_source_code/propose.m
- submission_source_code/sample.m
- submission_source_code/sampleIsing.m
