# Supplementary material for: Integrating Bayesian variable selection with Modular Response Analysis to infer biochemical network topology
Source: BMC Syst Biol. 2013 Jul 6;7:57. doi: 10.1186/1752-0509-7-57 (PMC3726398; doi:10.1186/1752-0509-7-57)
Supplement: Additional file 2 — source-code. This file contains the MATLAB source code for the BVSA algorithm which is described in this paper. [file 1752-0509-7-57-S2.zip › submission_source_code/ExecuteMultipleTimes.asv]

function [PS] = ExecuteMultipleTimes( data, pert,noit, times)
%% Inputs; data= (N x Np) Global response matrix; N= Number of nodes; Np =
%% Number of perturbation experiments; pert = N x Np binary matrix where
%% pert(i,j)=1 indicates that data(:,j) is the global response of the network
%% when node i node is perturbed. noit = number of Gibbs scans; times =
%% number of parallel Gibbs samplers f. 
sd=size(data);
PS=zeros(sd(1),sd(1));

for i=1:times
    index=[1:sd(2)];
    G=createInitialGraph1(sd(1),sd(1)-2);
      
    [P]=GibbsNetInfIsing(data(:,index),pert(:,index),[1:sd(1)],G,noit);
    PS=PS+P;

end

PS=PS/times;
end
