# Supplementary material for: Integrating Bayesian variable selection with Modular Response Analysis to infer biochemical network topology
Source: BMC Syst Biol. 2013 Jul 6;7:57. doi: 10.1186/1752-0509-7-57 (PMC3726398; doi:10.1186/1752-0509-7-57)
Supplement: Additional file 2 — source-code. This file contains the MATLAB source code for the BVSA algorithm which is described in this paper. [file 1752-0509-7-57-S2.zip › submission_source_code/ReadMe.txt]

NOTE: The source codes for the BVSA algorithm are provided for research purposes only. The authors have no responsibility for any consequences of use of these source codes. If you use any part of these codes, please cite the accompanying paper.

To infer network from perturbation data:
1)Unpack and copy the accompanying matlab files(files with .m extension) into to a suitable folder
2)Open MATLAB 2010b or above
3) Use the MATLAB 'cd' command to change directory to the folder where the source codes are unpacked.
4) Prepare your data and perturbation matrices and execute the following command.
P=ExecuteMultipleTimes(data(NxNp),perturbation_matrix(NxNp),number_of_scans_for_Gibbs_sampler, num_of_times_the_program_is_intended_to_be_executed);
The P matrix obtained by executing the above command contains posterior probability of each network connection. 
