# Supplementary material for: Integrating Bayesian variable selection with Modular Response Analysis to infer biochemical network topology
Source: BMC Syst Biol. 2013 Jul 6;7:57. doi: 10.1186/1752-0509-7-57 (PMC3726398; doi:10.1186/1752-0509-7-57)
Supplement: Additional file 2 — source-code. This file contains the MATLAB source code for the BVSA algorithm which is described in this paper. [file 1752-0509-7-57-S2.zip › submission_source_code/getDataVec.m]

function [ X ] = getDataVec(data,pert,k)
%provides the data from the perturbation experiments where the node in
%concern is not perturbed
s1=size(pert);
X=[];
for i=1:s1(2)
    if pert(k,i)==0 
        X=[X data(:,i)];
    end
end

end
