# Supplementary material for: Integrating Bayesian variable selection with Modular Response Analysis to infer biochemical network topology
Source: BMC Syst Biol. 2013 Jul 6;7:57. doi: 10.1186/1752-0509-7-57 (PMC3726398; doi:10.1186/1752-0509-7-57)
Supplement: Additional file 2 — source-code. This file contains the MATLAB source code for the BVSA algorithm which is described in this paper. [file 1752-0509-7-57-S2.zip › submission_source_code/propose.m]

function [ i ] = propose(net)
%UNTITLED2 Summary of this function goes here
%   Detailed explanation goes here
%net1=net+eye(size(net));
idx=find(net==0);
i=idx(ceil(rand()*length(idx)));
% net1=net;
% 
% net1(i)=1;
%sum(sum(net))
end
