# Supplementary material for: Integrating Bayesian variable selection with Modular Response Analysis to infer biochemical network topology
Source: BMC Syst Biol. 2013 Jul 6;7:57. doi: 10.1186/1752-0509-7-57 (PMC3726398; doi:10.1186/1752-0509-7-57)
Supplement: Additional file 2 — source-code. This file contains the MATLAB source code for the BVSA algorithm which is described in this paper. [file 1752-0509-7-57-S2.zip › submission_source_code/sample.m]

function [ i] = sample( l)
%UNTITLED Summary of this function goes here
%   Detailed explanation goes here
% p0=exp(l(1));
% p1=exp(l(2));
% sum=p0+p1;
% P0=[p0/sum p1/sum];

f=max(l);
logsum=f+log(sum(exp(l-f)));
P=cumsum(exp(l-logsum));
r=rand();
i=min(find(P>=r));
end
