# Supplementary material for: Integrating Bayesian variable selection with Modular Response Analysis to infer biochemical network topology
Source: BMC Syst Biol. 2013 Jul 6;7:57. doi: 10.1186/1752-0509-7-57 (PMC3726398; doi:10.1186/1752-0509-7-57)
Supplement: Additional file 6 — Supplementary Table S1. In this table we have shown the AUROCs and their standard deviations calculated from the MAPK pathway topologies reconstructed by BVSA, stochastic MRA, SBRA and LMML at different levels of signal dependent and independent noises. [file 1752-0509-7-57-S6.xlsx]

## Sheet: mean_roc_bvsa
	BVSA, mean AUROC												BVSA, standard deviation of AUROC
		βs=0.1	βs=0.2	βs=0.3	βs=0.4	βs=0.5	βs=0.6	βs=0.7	βs=0.8	βs=0.9	βs=1.0			βs=0.1	βs=0.2	βs=0.3	βs=0.4	βs=0.5	βs=0.6	βs=0.7	βs=0.8	βs=0.9	βs=1.0
	αb=0.01	0.86	0.84691	0.82551	0.79424	0.74897	0.76091	0.69177	0.66379	0.65802	0.66091		αb=0.01	0.0645	0.052431	0.042103	0.030065	0.081243	0.085711	0.073535	0.048705	0.037896	0.11072
	αb=0.02	0.83	0.82757	0.80247	0.7716	0.74691	0.67613	0.70947	0.67407	0.74486	0.67407		αb=0.02	0.088303	0.033508	0.032728	0.071471	0.071987	0.074083	0.093733	0.072319	0.069168	0.059415
	αb=0.03	0.81564	0.74568	0.75679	0.7177	0.76337	0.76132	0.70947	0.74115	0.69506	0.65885		αb=0.03	0.083157	0.039542	0.042229	0.049839	0.061797	0.049297	0.039883	0.13298	0.12628	0.040567
	αb=0.04	0.7284	0.73333	0.76502	0.73004	0.70823	0.65926	0.72716	0.7572	0.65309	0.66296		αb=0.04	0.037123	0.076445	0.07597	0.055753	0.056113	0.068593	0.03607	0.042841	0.049609	0.067532
	αb=0.05	0.67202	0.6749	0.66296	0.75761	0.74074	0.67243	0.70864	0.71235	0.69259	0.67572		αb=0.05	0.096166	0.1408	0.070282	0.073189	0.050569	0.07951	0.1144	0.07236	0.10385	0.04178
	αb=0.06	0.74938	0.70988	0.74444	0.72387	0.66502	0.72716	0.77737	0.70535	0.67984	0.70535		αb=0.06	0.064535	0.076257	0.060453	0.11974	0.051304	0.053312	0.050051	0.037587	0.02161	0.09192
	αb=0.07	0.70535	0.70206	0.72099	0.77119	0.64156	0.69794	0.66008	0.64938	0.73745	0.68148		αb=0.07	0.067954	0.05043	0.022285	0.082477	0.055582	0.058766	0.078019	0.10635	0.027934	0.033885
	αb=0.08	0.61728	0.66091	0.64321	0.73086	0.69136	0.69136	0.6642	0.65144	0.6465	0.61687		αb=0.08	0.040556	0.065204	0.063862	0.08468	0.12737	0.08465	0.053841	0.093848	0.061992	0.067375
	αb=0.09	0.6144	0.71358	0.68148	0.72016	0.75885	0.64897	0.65556	0.69218	0.68889	0.68519		αb=0.09	0.090904	0.10074	0.10165	0.038632	0.08045	0.065692	0.080754	0.05478	0.10427	0.016396
	αb=0.10	0.65761	0.74856	0.59465	0.63416	0.66543	0.66296	0.63951	0.73457	0.61358	0.67119		αb=0.10	0.072698	0.10429	0.05635	0.096854	0.026694	0.069677	0.08399	0.074997	0.15587	0.075481
	Stochastic MRA, mean AUROC												Stochastic MRA, standard deviation of AUROC
		βs=0.1	βs=0.2	βs=0.3	βs=0.4	βs=0.5	βs=0.6	βs=0.7	βs=0.8	βs=0.9	βs=1.0			βs=0.1	βs=0.2	βs=0.3	βs=0.4	βs=0.5	βs=0.6	βs=0.7	βs=0.8	βs=0.9	βs=1.0
	αb=0.01	0.78272	0.7107	0.68765	0.61276	0.60782	0.57819	0.53951	0.55144	0.60617	0.57407		αb=0.01	0.12418	0.11166	0.062924	0.059766	0.045538	0.051089	0.064223	0.042093	0.038346	0.037829
	αb=0.02	0.76091	0.73004	0.68025	0.69794	0.61687	0.60041	0.5749	0.57531	0.63539	0.56626		αb=0.02	0.069113	0.079617	0.084808	0.083052	0.027506	0.076664	0.10609	0.039728	0.051879	0.039133
	αb=0.03	0.69506	0.61029	0.69053	0.62551	0.69465	0.63045	0.57202	0.57778	0.61852	0.61276		αb=0.03	0.035412	0.10992	0.052672	0.086896	0.13881	0.074765	0.087769	0.077679	0.1305	0.087411
	αb=0.04	0.66337	0.65309	0.6214	0.61975	0.57695	0.5963	0.66337	0.61193	0.55926	0.60041		αb=0.04	0.059717	0.093984	0.10565	0.10318	0.090799	0.072374	0.066366	0.077326	0.12212	0.096438
	αb=0.05	0.5716	0.63951	0.57778	0.63086	0.61317	0.64486	0.62716	0.62593	0.5823	0.51276		αb=0.05	0.070762	0.12416	0.13034	0.093702	0.084375	0.097118	0.066219	0.078734	0.089216	0.076981
	αb=0.06	0.68848	0.55062	0.66255	0.60041	0.65309	0.60576	0.60988	0.59424	0.49671	0.59342		αb=0.06	0.099774	0.034755	0.095585	0.091828	0.066525	0.036825	0.081134	0.071061	0.059415	0.046754
	αb=0.07	0.58519	0.54979	0.62387	0.61811	0.55638	0.64527	0.59506	0.54486	0.6251	0.55802		αb=0.07	0.061961	0.061992	0.081105	0.078008	0.086952	0.096528	0.058676	0.036415	0.038588	0.084128
	αb=0.08	0.62716	0.5572	0.61276	0.65761	0.60247	0.61893	0.57407	0.59959	0.62716	0.56132		αb=0.08	0.088002	0.1028	0.09893	0.091055	0.082554	0.088231	0.11347	0.084332	0.060959	0.084254
	αb=0.09	0.58807	0.65556	0.69671	0.5823	0.6214	0.63251	0.57531	0.55885	0.62058	0.57737		αb=0.09	0.065463	0.062149	0.074411	0.14314	0.073356	0.064341	0.04078	0.096867	0.085343	0.080544
	αb=0.10	0.7107	0.67243	0.57942	0.60988	0.63704	0.60988	0.60617	0.66091	0.56255	0.60823		αb=0.10	0.069238	0.05826	0.02759	0.13862	0.055776	0.057826	0.078008	0.064502	0.039675	0.079712
	SBRA, mean AUROC												SBRA, standard deviation of AUROC
		βs=0.1	βs=0.2	βs=0.3	βs=0.4	βs=0.5	βs=0.6	βs=0.7	βs=0.8	βs=0.9	βs=1.0			βs=0.1	βs=0.2	βs=0.3	βs=0.4	βs=0.5	βs=0.6	βs=0.7	βs=0.8	βs=0.9	βs=1.0
	αb=0.01	0.81	0.78436	0.76831	0.75267	0.73663	0.73498	0.73992	0.6893	0.70288	0.67531		αb=0.01	0.10723	0.05795	0.063179	0.044807	0.043527	0.023433	0.060701	0.040321	0.053073	0.082925
	αb=0.02	0.79259	0.75185	0.70823	0.65226	0.72551	0.73416	0.66337	0.65473	0.66132	0.69383		αb=0.02	0.02704	0.0667	0.093507	0.072893	0.058553	0.042752	0.048574	0.029618	0.059272	0.057141
	αb=0.03	0.7284	0.693	0.70123	0.72922	0.68313	0.71852	0.68807	0.59342	0.6572	0.69712		αb=0.03	0.060604	0.049327	0.051449	0.04623	0.053121	0.044783	0.033891	0.051658	0.033798	0.037106
	αb=0.04	0.6893	0.73045	0.6465	0.69218	0.65761	0.67449	0.65432	0.66749	0.60658	0.62963		αb=0.04	0.045501	0.04683	0.075621	0.044741	0.050936	0.06859	0.022351	0.030051	0.06483	0.13039
	αb=0.05	0.64321	0.6251	0.60988	0.70082	0.65844	0.66296	0.63868	0.6465	0.66132	0.67819		αb=0.05	0.086439	0.12319	0.059254	0.093226	0.078473	0.10222	0.043687	0.066171	0.067488	0.06968
	αb=0.06	0.70412	0.6749	0.63704	0.69383	0.66831	0.67325	0.69177	0.61646	0.62963	0.68436		αb=0.06	0.053149	0.031475	0.081042	0.026487	0.054622	0.030878	0.042727	0.052491	0.066356	0.060788
	αb=0.07	0.71317	0.6856	0.61193	0.64156	0.58848	0.593	0.58477	0.61564	0.66173	0.60412		αb=0.07	0.065966	0.038257	0.054198	0.056094	0.076173	0.045463	0.051879	0.055008	0.10727	0.079286
	αb=0.08	0.59465	0.6251	0.61523	0.66667	0.63045	0.65103	0.60494	0.63416	0.58807	0.57202		αb=0.08	0.042369	0.039429	0.076824	0.084875	0.098299	0.073119	0.046627	0.053208	0.059855	0.082008
	αb=0.09	0.65103	0.6107	0.65802	0.69012	0.6321	0.59671	0.61934	0.58971	0.63498	0.62881		αb=0.09	0.089436	0.067265	0.058802	0.084131	0.090575	0.038024	0.060499	0.090484	0.096736	0.058009
	αb=0.10	0.65761	0.63909	0.55103	0.59547	0.60905	0.607	0.59588	0.62387	0.5963	0.54074		αb=0.10	0.072771	0.0906	0.12588	0.1259	0.090406	0.098228	0.074154	0.18424	0.054738	0.14629
	LMML, mean AUROC												LMML, standard deviation of AUROC
		βs=0.1	βs=0.2	βs=0.3	βs=0.4	βs=0.5	βs=0.6	βs=0.7	βs=0.8	βs=0.9	βs=1.0			βs=0.1	βs=0.2	βs=0.3	βs=0.4	βs=0.5	βs=0.6	βs=0.7	βs=0.8	βs=0.9	βs=1.0
	αb=0.01	0.75247	0.70329	0.68313	0.63683	0.64568	0.61276	0.57675	0.62613	0.65514	0.63498		αb=0.01	0.11666	0.09304	0.10736	0.057288	0.093831	0.091284	0.07962	0.095615	0.097414	0.081939
	αb=0.02	0.73436	0.69033	0.68868	0.67819	0.71379	0.60617	0.63745	0.57469	0.5856	0.61955		αb=0.02	0.089697	0.086181	0.080115	0.067816	0.081301	0.11137	0.069057	0.055067	0.075559	0.084345
	αb=0.03	0.7144	0.70638	0.65021	0.65864	0.61708	0.66872	0.59979	0.65123	0.63992	0.62449		αb=0.03	0.083613	0.086523	0.093927	0.074621	0.097632	0.077306	0.050394	0.051548	0.097312	0.080853
	αb=0.04	0.72449	0.67181	0.62222	0.59239	0.6393	0.63601	0.64794	0.63148	0.65658	0.65041		αb=0.04	0.08615	0.090723	0.09978	0.093043	0.079206	0.073791	0.054374	0.075754	0.077788	0.069564
	αb=0.05	0.70165	0.70412	0.63909	0.64712	0.65	0.63704	0.6214	0.59774	0.60844	0.65658		αb=0.05	0.12463	0.11116	0.056318	0.065185	0.091648	0.050877	0.056956	0.071707	0.075819	0.058941
	αb=0.06	0.693	0.6751	0.67202	0.65412	0.67016	0.61708	0.61831	0.60679	0.6572	0.6286		αb=0.06	0.067716	0.10119	0.11375	0.057698	0.077349	0.068714	0.081021	0.072375	0.10291	0.10404
	αb=0.07	0.63663	0.66646	0.6035	0.60802	0.65247	0.61646	0.607	0.58395	0.59753	0.60741		αb=0.07	0.087072	0.11035	0.074341	0.091677	0.070943	0.11226	0.066186	0.071704	0.059755	0.081695
	αb=0.08	0.64486	0.60947	0.59959	0.61708	0.62778	0.68457	0.58004	0.59012	0.59486	0.63333		αb=0.08	0.092545	0.10301	0.081905	0.052615	0.066804	0.072735	0.059052	0.088303	0.078618	0.052133
	αb=0.09	0.66749	0.65658	0.63539	0.66996	0.61173	0.61502	0.58807	0.59794	0.61214	0.60144		αb=0.09	0.080051	0.089224	0.104	0.089543	0.079146	0.070063	0.064485	0.07645	0.076611	0.053349
	αb=0.10	0.64856	0.66337	0.66132	0.6465	0.60782	0.65041	0.64136	0.63251	0.62675	0.60021		αb=0.10	0.10208	0.094552	0.092398	0.11075	0.099469	0.076857	0.064545	0.0582	0.10117	0.060209
