# Supplementary material for: Integrating Bayesian variable selection with Modular Response Analysis to infer biochemical network topology
Source: BMC Syst Biol. 2013 Jul 6;7:57. doi: 10.1186/1752-0509-7-57 (PMC3726398; doi:10.1186/1752-0509-7-57)
Supplement: Additional file 7 — Supplementary Table S2. In this table we have shown the AUPRs and their standard deviations calculated from the MAPK pathway topologies reconstructed by BVSA, stochastic MRA, SBRA and LMML at different levels of signal dependent and independent noises. [file 1752-0509-7-57-S7.xlsx]

## Sheet: mean_roc_bvsa
	BVSA, mean AUPR												BVSA, standard deviation of AUPR
		βs=0.1	βs=0.2	βs=0.3	βs=0.4	βs=0.5	βs=0.6	βs=0.7	βs=0.8	βs=0.9	βs=1.0			βs=0.1	βs=0.2	βs=0.3	βs=0.4	βs=0.5	βs=0.6	βs=0.7	βs=0.8	βs=0.9	βs=1.0
	αb=0.01	0.55519	0.60599	0.61685	0.49784	0.51244	0.47927	0.42775	0.39222	0.45517	0.41622		αb=0.01	0.0613868	0.02688	0.0208512	0.014998	0.028371	0.045483	0.03741	0.045629	0.020991	0.0087546
	αb=0.02	0.58044	0.56069	0.55179	0.57199	0.45364	0.39965	0.42934	0.38663	0.45286	0.38602		αb=0.02	0.05863	0.0098446	0.02172	0.038204	0.022758	0.066805	0.054091	0.028893	0.036814	0.033087
	αb=0.03	0.53175	0.4725	0.53599	0.45251	0.47978	0.49948	0.42482	0.49469	0.43323	0.37469		αb=0.03	0.075158	5.8109e-05	0.0063541	0.0062224	0.061394	0.039467	0.027094	0.080435	0.0027221	0.025606
	αb=0.04	0.45541	0.44611	0.49051	0.48265	0.40941	0.40412	0.45273	0.45418	0.34805	0.36356		αb=0.04	0.017672	0.068876	0.034709	0.040538	0.011436	0.033885	0.014259	0.034422	0.022118	0.067426
	αb=0.05	0.42748	0.42426	0.37633	0.48161	0.48849	0.38772	0.46899	0.41859	0.39201	0.40239		αb=0.05	0.080713	0.13915	0.044546	0.0606	0.042029	0.068465	0.10606	0.066671	0.072705	0.0030831
	αb=0.06	0.47123	0.41707	0.44108	0.4156	0.3855	0.46462	0.4964	0.41021	0.39521	0.42416		αb=0.06	0.033276	0.056523	0.046952	0.095389	0.015556	0.041409	0.027544	0.025243	0.015659	0.018605
	αb=0.07	0.40438	0.42715	0.4144	0.49975	0.35951	0.44217	0.36785	0.36189	0.41945	0.39888		αb=0.07	0.0071717	0.031731	0.015507	0.0119	0.027705	0.056467	0.072355	0.046214	0.0071285	0.022493
	αb=0.08	0.34696	0.38479	0.35184	0.42639	0.43514	0.41225	0.38766	0.356	0.36835	0.34907		αb=0.08	0.0076388	0.035348	0.035992	0.024904	0.038754	0.039942	0.01199	0.082196	0.012297	0.065179
	αb=0.09	0.3606	0.42732	0.42849	0.46142	0.46613	0.38003	0.37258	0.44676	0.39603	0.39683		αb=0.09	0.07624	0.0867	0.048224	0.0032711	0.0067125	0.0010182	0.054948	0.035777	0.032905	0.0067983
	αb=0.10	0.38853	0.52788	0.30823	0.36067	0.36671	0.36969	0.38186	0.45236	0.35817	0.39049		αb=0.10	0.0062067	0.1008	0.037466	0.013528	0.019437	0.017633	0.038594	0.0023097	0.017406	0.067041
	Stochastic MRA, mean AUPR												Stochastic MRA, standard deviation of AUPR
		βs=0.1	βs=0.2	βs=0.3	βs=0.4	βs=0.5	βs=0.6	βs=0.7	βs=0.8	βs=0.9	βs=1.0			βs=0.1	βs=0.2	βs=0.3	βs=0.4	βs=0.5	βs=0.6	βs=0.7	βs=0.8	βs=0.9	βs=1.0
	αb=0.01	0.51165	0.43336	0.36231	0.31841	0.30345	0.27832	0.26015	0.2737	0.29828	0.28575		αb=0.01	0.023569	0.025306	0.011906	0.015467	0.053897	0.0030443	0.052213	0.041046	0.0085295	0.060937
	αb=0.02	0.44079	0.43861	0.39862	0.40575	0.30556	0.30494	0.27311	0.27835	0.33729	0.27509		αb=0.02	0.073296	0.032491	0.029185	0.029825	0.022515	0.031129	0.033939	0.022755	0.058322	0.016075
	αb=0.03	0.37522	0.33269	0.38377	0.35397	0.39749	0.34138	0.27731	0.30154	0.33551	0.34033		αb=0.03	0.046134	0.020051	0.031796	0.024748	0.042846	0.044807	0.0040519	0.084558	0.075208	0.027151
	αb=0.04	0.38773	0.35346	0.3445	0.32613	0.30257	0.33108	0.37171	0.3435	0.27614	0.31046		αb=0.04	0.030645	0.043396	0.059636	0.023061	0.03183	0.014514	0.020806	0.04119	0.030182	0.016528
	αb=0.05	0.30388	0.38633	0.32764	0.33248	0.33121	0.36227	0.34676	0.32588	0.31191	0.24687		αb=0.05	0.048708	0.13382	0.045021	0.0044651	0.03715	0.023895	0.067201	0.065967	0.069612	0.041259
	αb=0.06	0.37485	0.26682	0.41497	0.32927	0.34285	0.31773	0.3161	0.31958	0.22461	0.30548		αb=0.06	0.012347	0.046332	0.024433	0.069926	0.0090858	0.095157	0.033391	0.014021	0.0030342	0.02671
	αb=0.07	0.30106	0.26752	0.34334	0.35809	0.27366	0.34114	0.32113	0.26494	0.32382	0.27876		αb=0.07	0.056681	0.012406	0.021183	0.0023443	0.022914	0.012125	0.068126	0.096149	0.015756	0.025999
	αb=0.08	0.36071	0.31188	0.34487	0.36261	0.3167	0.33447	0.29632	0.31064	0.3444	0.26919		αb=0.08	0.0091108	0.043089	0.026211	0.084317	0.046716	0.067536	0.0096319	0.018377	0.011035	0.00031639
	αb=0.09	0.32715	0.39017	0.39439	0.33888	0.34771	0.32511	0.29906	0.28295	0.33012	0.28712		αb=0.09	0.075567	0.015841	0.037333	0.032883	0.013651	0.021251	0.042367	0.023387	0.073287	0.041926
	αb=0.10	0.43472	0.35482	0.29798	0.35079	0.33313	0.32938	0.30215	0.3889	0.28935	0.33552		αb=0.10	0.05497	0.071343	0.048058	0.044171	0.02494	0.042502	0.05671	0.029691	0.10314	0.015768
	SBRA, mean AUPR												SBRA, standard deviation of AUPR
		βs=0.1	βs=0.2	βs=0.3	βs=0.4	βs=0.5	βs=0.6	βs=0.7	βs=0.8	βs=0.9	βs=1.0			βs=0.1	βs=0.2	βs=0.3	βs=0.4	βs=0.5	βs=0.6	βs=0.7	βs=0.8	βs=0.9	βs=1.0
	αb=0.01	0.62403	0.63041	0.66022	0.60838	0.5739	0.6041	0.56418	0.53583	0.5592	0.54606		αb=0.01	0.07468	0.011599	0.026356	0.013923	0.017692	0.075281	0.051049	0.047639	0.01429	0.022156
	αb=0.02	0.63596	0.61477	0.59248	0.56242	0.59786	0.57719	0.49658	0.55201	0.5565	0.50974		αb=0.02	0.0048394	0.018054	0.01008	0.006132	0.0019374	0.040444	0.040163	0.0031051	0.032813	0.022422
	αb=0.03	0.57802	0.51471	0.57509	0.56296	0.48865	0.5972	0.52371	0.51363	0.5216	0.55642		αb=0.03	0.062988	0.033517	0.041559	0.046651	0.049737	0.0061972	0.00080709	0.030441	0.054847	0.027312
	αb=0.04	0.54245	0.5798	0.52949	0.57294	0.48688	0.52121	0.5174	0.54579	0.45549	0.41569		αb=0.04	0.018953	0.0080118	0.066245	0.0091093	0.029821	0.025962	0.018784	0.028775	0.013581	0.032512
	αb=0.05	0.54103	0.43326	0.42916	0.56277	0.51755	0.42969	0.46593	0.49294	0.50499	0.48601		αb=0.05	0.042489	0.027125	0.0060197	0.058218	0.026279	0.010337	0.045554	0.0040467	0.067926	0.032716
	αb=0.06	0.51201	0.48465	0.44799	0.49242	0.46108	0.46292	0.50322	0.41928	0.43733	0.50013		αb=0.06	0.051907	0.019524	0.0063618	0.019305	0.045851	0.0056599	0.043562	0.019069	0.021163	0.044828
	αb=0.07	0.51823	0.48448	0.42237	0.43292	0.34695	0.429	0.3898	0.42829	0.47388	0.38953		αb=0.07	0.014862	0.047121	0.011442	0.061508	0.052721	0.025159	0.029723	0.034839	0.018837	0.0065784
	αb=0.08	0.45239	0.44431	0.41274	0.52078	0.46202	0.437	0.45277	0.45568	0.37017	0.38086		αb=0.08	0.024115	0.016221	0.063684	0.025677	0.10375	0.077743	0.052347	0.083811	0.014033	0.051957
	αb=0.09	0.521	0.3766	0.49339	0.50388	0.42583	0.39932	0.39223	0.38007	0.45015	0.41536		αb=0.09	0.088808	0.057103	0.034205	0.022504	0.080135	0.0063114	0.049755	0.020559	0.096218	0.0077419
	αb=0.10	0.44044	0.44173	0.339	0.43341	0.44106	0.38794	0.41666	0.42696	0.39004	0.3505		αb=0.10	0.017243	0.012244	0.045981	0.080527	0.020909	0.032486	0.017011	0.061591	0.11583	0.045419
	LMML, mean AUPR												LMML, standard deviation of AUPR
		βs=0.1	βs=0.2	βs=0.3	βs=0.4	βs=0.5	βs=0.6	βs=0.7	βs=0.8	βs=0.9	βs=1.0			βs=0.1	βs=0.2	βs=0.3	βs=0.4	βs=0.5	βs=0.6	βs=0.7	βs=0.8	βs=0.9	βs=1.0
	αb=0.01	0.413	0.3796	0.36349	0.31028	0.33643	0.30649	0.27921	0.30556	0.32145	0.32027		αb=0.01	0.092	0.083606	0.1099	0.057338	0.099431	0.09384	0.055428	0.082089	0.089966	0.073291
	αb=0.02	0.39952	0.36354	0.36622	0.33866	0.3738	0.30159	0.30751	0.26369	0.28385	0.30156		αb=0.02	0.087279	0.094398	0.086821	0.033143	0.065961	0.097112	0.061253	0.030729	0.066701	0.060462
	αb=0.03	0.39287	0.36981	0.33193	0.34114	0.31827	0.34259	0.27521	0.3099	0.31295	0.30334		αb=0.03	0.094507	0.080782	0.078773	0.077956	0.088839	0.0702	0.026596	0.048363	0.068854	0.05712
	αb=0.04	0.39937	0.3389	0.30067	0.3	0.31034	0.31511	0.3225	0.32017	0.34136	0.32295		αb=0.04	0.11188	0.068475	0.066698	0.053	0.048613	0.05566	0.061067	0.078729	0.10595	0.067855
	αb=0.05	0.39703	0.38432	0.31751	0.3291	0.34501	0.31244	0.28635	0.27891	0.29393	0.32373		αb=0.05	0.14588	0.097854	0.063695	0.068251	0.11569	0.035906	0.032059	0.040683	0.046316	0.060967
	αb=0.06	0.36063	0.3624	0.3602	0.34456	0.35699	0.3	0.29269	0.28094	0.3	0.31885		αb=0.06	0.071913	0.10187	0.11202	0.07542	0.088079	0.07621	0.060008	0.04614	0.087	0.10625
	αb=0.07	0.359	0.35668	0.2847	0.29301	0.31566	0.33225	0.27476	0.26913	0.27088	0.28481		αb=0.07	0.07763	0.11646	0.052406	0.050347	0.066105	0.13554	0.02876	0.036953	0.039442	0.046591
	αb=0.08	0.30975	0.29664	0.29722	0.32549	0.30322	0.38285	0.35	0.27881	0.27542	0.31402		αb=0.08	0.070086	0.081251	0.078352	0.077864	0.057022	0.094546	0.06721	0.057592	0.043889	0.04325
	αb=0.09	0.37142	0.34609	0.32368	0.37047	0.31654	0.29677	0.29437	0.28758	0.29809	0.28054		αb=0.09	0.10985	0.099771	0.091229	0.10281	0.070505	0.052617	0.067729	0.061051	0.06481	0.042682
	αb=0.10	0.35857	0.34034	0.34904	0.35393	0.2993	0.32132	0.33897	0.3	0.30836	0.29097		αb=0.10	0.10891	0.074517	0.088598	0.10463	0.061892	0.082921	0.1088	0.02835	0.086108	0.067448
